# Supplementary material for: Transcriptome Analysis of the Cf-13-Mediated Hypersensitive Response of Tomato to Cladosporium fulvum Infection
Source: Int J Mol Sci. 2022 Apr 27;23(9):4844. doi: 10.3390/ijms23094844 (PMC9102077; doi:10.3390/ijms23094844)
Supplement: Supplementary file 1 [file ijms-23-04844-s001.zip]

Archive with 1 entries (1 files):
- ijms-1672821-supplementary.pdf
